# Supplementary material for: Tunable Magneto-Plasmonic Nanosensor for Sensitive Detection of Foodborne Pathogens
Source: Biosensors (Basel). 2023 Jan 7;13(1):109. doi: 10.3390/bios13010109 (PMC9856065; doi:10.3390/bios13010109)
Supplement: Supplementary file 1 [file biosensors-13-00109-s001.zip]

Archive with 1 entries (1 files):
- biosensors-2059964-supplementary.pdf
